# Supplementary material for: Causes and Risk Factors of Breast Cancer, What Do We Know for Sure? An Evidence Synthesis of Systematic Reviews and Meta-Analyses
Source: Cancers (Basel). 2024 Apr 20;16(8):1583. doi: 10.3390/cancers16081583 (PMC11049405; doi:10.3390/cancers16081583)
Supplement: Supplementary file 1 [file cancers-16-01583-s001.zip]

Archive with 1 entries (1 files):
- cancers-2962183-supplementary.pdf
